# Supplementary material for: Calibrating epigenetic clocks with training data error
Source: Evol Appl. 2023 Jul 26;16(8):1496–502. doi: 10.1111/eva.13582 (PMC10445086; doi:10.1111/eva.13582)
Supplement: Supplementary file 2 — Data S2: [file EVA-16-1496-s001.R]

##########################################################################################
### Supplementary R script to 'Calibrating epigenetic clocks with training data error' ###
##########################################################################################

### Load the required libraries
library(data.table) # Used to create the methylation matrix
library(caret) # Used to split the phenotype data evenly
library(glmnet) # Contains the functions to develop the elastic net regression model

### The processed and phenotype data was downloaded from https://www.ebi.ac.uk/arrayexpress/experiments/E-GEOD-41037/?query=blood%20and%20age%20and%20dna%20methylation&organism=Homo%20sapiens&exptype%5B0%5D=%22array%20assay%22&exptype%5B1%5D=%22dna%20assay%22&sortby=assays&sortorder=descending

### Unzip the downloaded data (data is kept in the folder where the paper will be written)
#dir.create("/Users/MAY169/Documents/Papers/Sample_Size_Age_Estimation/GSE41037_Processed_Data/Extracted_Files")
unzip(zipfile = "/Users/MAY169/Documents/Papers/Sample_Size_Age_Estimation/GSE41037_Processed_Data/E-GEOD-41037.processed.1.zip", exdir = "/Users/MAY169/Documents/Papers/Sample_Size_Age_Estimation/GSE41037_Processed_Data/Extracted_Files")

### Read in the phenotype data 
pd <- read.csv("/Users/MAY169/Documents/Papers/Sample_Size_Age_Estimation/pd/pd_GSE41037.csv")

### Clean up the sample names
pd$Source.Name <- gsub(pattern = " 1", replacement = "", pd$Source.Name)

### Keep only the control data 
pd <- pd[which(pd$Characteristics..diseasestatus. == "1; control"), ]

### Read in one sample to kick off the data frame of the methylation levels of each sample
### Start of the methylation matrix
datMeth <- read.table(file = paste("/Users/MAY169/Documents/Papers/Sample_Size_Age_Estimation/GSE41037_Processed_Data/Extracted_Files/", pd$Source.Name[1], "_sample_table.txt", sep = ""), header = 1, fill = TRUE)

### Turn in a data table to speed up importing the other samples
datMeth <- datMeth[ ,c(1,2)]
colnames(datMeth)[2] <- pd$Source.Name[1]
datMeth <- data.table(datMeth, key = colnames(datMeth))

### Loop through and read in the other samples from pd
for(i in 2:nrow(pd)){
  
  print(i/nrow(pd)*100)
  datSAMPLE <- read.table(file = paste("/Users/MAY169/Documents/Papers/Sample_Size_Age_Estimation/GSE41037_Processed_Data/Extracted_Files/", pd$Source.Name[i], "_sample_table.txt", sep = ""), header = 1, fill = TRUE)
  
  datSAMPLE <- datSAMPLE[ ,c(1,2)]
  colnames(datSAMPLE)[2] <- pd$Source.Name[i]
  datSAMPLE <- data.table(datSAMPLE, key = colnames(datSAMPLE))
  
  datMeth <- merge(x = datMeth, y = datSAMPLE, by = "Reporter", all = TRUE)
  
}

### Read in Additional File 3 (modified into csv) from Horvath 2013 to subset for CpG age predictors
datHORVATH <- read.csv("/Users/MAY169/Documents/Papers/Calibration_Data_Error/Data/13059_2013_3156_MOESM3_ESM.csv")

datMeth <- data.frame(datMeth[match(datHORVATH$CpGmarker[-1], datMeth$Reporter), ]) # Ignore the Intercept
dow.names(datMeth) <- datMeth$Reporter
datMeth <- datMeth[ ,-1]
datMeth <- data.frame(t(datMeth))
datMeth$Age <- pd$Characteristics..age.

datHORVATH <- datHORVATH[ ,1:2]


### Split the data into either a training or testing data set and create a separate data frame to hold the chronological ages
pd <- data.frame(SampleID = row.names(datMeth), Age = datMeth$Age)
datMeth <- data.frame(t(datMeth[ ,-354]))

### Split the data into either a training or testing data set
set.seed(1)
sampleINDEX <- createDataPartition(y = pd$Age, times = 1, p = 0.7, list = FALSE)

### Split the methylation data 
datTRAIN <- datMeth[ ,sampleINDEX]
datTEST <- datMeth[ ,-sampleINDEX]

### Split the phenotype data 
pdTRAIN <- pd[sampleINDEX, ]
pdTEST <- pd[-sampleINDEX, ]

### Determine the performance of the model with no error in the training data 

### Use a 10 fold cross validation to estimate the lambda parameter (Training data)
set.seed(1)
glmnet.Training.CV <- cv.glmnet(x = t(datTRAIN), y = pdTRAIN$Age, nfolds=10, family="gaussian", alpha = 0) # Force to use all CpG sites

### The definition of the lambda parameter:
lambda.glmnet.Training <- glmnet.Training.CV$lambda.min

### Fit the elastic net predictor to the training data
glmnet.Training <- glmnet(x = t(datTRAIN), y = pdTRAIN$Age, family="gaussian", nlambda=100, alpha = 0) # Force to use all CpG sites

### Estimate the age of tghe zebrafish in the training data set
datPredict <- predict(glmnet.Training, t(datTRAIN), type="response", s=lambda.glmnet.Training)

### Estimate the age of the zebrafish in the testing data set
pdTEST$Predict <- predict(glmnet.Training, t(datTEST), type="response", s=lambda.glmnet.Training)[,1]

### Create a data frame to contain the performance of the model with each increase in error of training ages
### Each iteration is an increase by a month
datPERFORMANCE <- data.frame(Error = 0:100, TestingCor =NA, TestingAbsErr = NA, TestingRelErr = NA, TestingAbspval = NA, TestingRelpval = NA)

### Error - Iteration of percentage increase in error
### TestingCor - Pearson correlation between testing data age and epigenetic age prediction
### TestingAbsErr - Median absolute error in the testing dataset
### TestingRelErr - Median relative error in the testing dataset
### TestingAbspval - paired t-test p-value. Comparison of absolute error rate between the percentage increase error and the original model (iteration 0)
### TestingRelpval - paired t-test p-value. Comparison of relative error rate between the percentage increase error and the original model (iteration 0)


### Pearson correlation ###
datPERFORMANCE$TestingCor[1] <- as.numeric(cor.test(x = pdTEST$Age, pdTEST$Predict)$estimate)

### Median Absolute Error ###
datPERFORMANCE$TestingAbsErr[1] <- median(abs(pdTEST$Age - pdTEST$Predict))

### Relative Error ###
datPERFORMANCE$TestingRelErr[1] <- 100 * median(abs((pdTEST$Age - pdTEST$Predict) / pdTEST$Age))

### No comparison for TestingAbspval and TestingRelpval

### Keep the absolute and relative error rates in seperate objects to do a comparison for each percentage increase in error
absError_NoTrainingError <- abs(pdTEST$Age - pdTEST$Predict)
relError_NoTrainingError <- 100* abs(pdTEST$Age - pdTEST$Predict) / pdTEST$Age

### loop to go through each increase in error of ages
for(i in 1:100){
  
  ### Print the iteration
  print(i)
  
  ### For reproducibility 
  set.seed(1)
  
  ### Randomly increase the error of the training ages by the ith month in datPerformance
  #datAGES <- pdTRAIN$Age + ((sample(seq(from = -1, to = 1, by = 2), size = nrow(pdTRAIN), replace = TRUE) * i/100) * pdTRAIN$Age)
  
  ### Randomly increase the error of the training ages by the ith percentage in datPerformance
  datAGES <- pdTRAIN$Age + (pdTRAIN$Age * (round(x = runif(n = length(pdTRAIN), min = -i, max = i)) /100))
  
  ### Use a 10 fold cross validation to estimate the lambda parameter (Training data)
  set.seed(1)
  glmnet.Training.CV <- cv.glmnet(x = t(datTRAIN), y = datAGES, nfolds=10, family="gaussian", alpha = 0) # Force to use all CpG sites
  
  ### The definition of the lambda parameter:
  lambda.glmnet.Training <- glmnet.Training.CV$lambda.min
  
  ### Fit the elastic net predictor to the training data
  glmnet.Training <- glmnet(t(datTRAIN), datAGES, family="gaussian", nlambda=100, alpha = 0) # Force to use all CpG sites
  
  ### Estimate the age of the human in the training data set
  datPredict <- predict(glmnet.Training, t(datTRAIN), type="response", s=lambda.glmnet.Training)
  
  ### Estimate the age of the human in the testing data set
  pdTEST$Predict <- predict(glmnet.Training, t(datTEST), type="response", s=lambda.glmnet.Training)[,1]
  
  ### Determine the performance of the model
  
  ### Pearson correlation ###
  datPERFORMANCE$TestingCor[i+1] <- as.numeric(cor.test(x = pdTEST$Age, pdTEST$Predict)$estimate)
  
  ### Median Absolute Error ###
  datPERFORMANCE$TestingAbsErr[i+1] <- median(abs(pdTEST$Age - pdTEST$Predict))
  
  ### Relative Error ###
  datPERFORMANCE$TestingRelErr[i+1] <- 100 * median(abs((pdTEST$Age - pdTEST$Predict) / pdTEST$Age))
  
  ### Absolute error comparison between the original model ###
  datPERFORMANCE$TestingAbspval[i+1] <- t.test(x = absError_NoTrainingError, y = abs(pdTEST$Age - pdTEST$Predict), paired = FALSE)$p.value
  
  ### Relative error comparison between the original model ###
  datPERFORMANCE$TestingRelpval[i+1] <- t.test(x = relError_NoTrainingError, y = 100* abs((pdTEST$Age - pdTEST$Predict) / pdTEST$Age), paired = FALSE)$p.value
  
}
